# Supplementary material for: Revision of the genera Hovadelium Ardoin and Mimolaena Ardoin (Coleoptera, Tenebrionidae, Laenini) from Madagascar, with remarks on tribal assignment
Source: Zookeys. 2013 Aug 26;(326):55–67. doi: 10.3897/zookeys.326.5871 (PMC3764537; doi:10.3897/zookeys.326.5871)
Supplement: XML Treatment for Hovadelium aeneum [file zookeys.326.5871-treatment1.xml]

<!DOCTYPE tp:taxon-treatment
  PUBLIC "-//TaxonX//DTD Taxonomic Treatment Publishing DTD v0 20100105//EN" "tax-treatment-NSO.dtd">
<tp:taxon-treatment xmlns:tp="http://www.plazi.org/taxpub"><tp:treatment-meta><mixed-citation publication-type="journal"><person-group><name><surname>Schawaller</surname><given-names>Wolfgang</given-names></name></person-group><article-title>Revision of the genera <italic>Hovadelium</italic> Ardoin and <italic>Mimolaena</italic> Ardoin (Coleoptera, Tenebrionidae, Laenini) from Madagascar, with remarks on tribal assignment<xref ref-type="fn" rid="FN1"><sup>1</sup></xref></article-title><source>Zookeys</source><day>26</day><month>8</month><year>2013</year><volume>2013</volume><issue>326</issue><fpage>55</fpage><lpage>67</lpage><pub-id pub-id-type="doi">10.3897/zookeys.326.5871</pub-id></mixed-citation></tp:treatment-meta><tp:nomenclature><tp:taxon-name>
                            <tp:taxon-name-part taxon-name-part-type="genus">Hovadelium</tp:taxon-name-part>
                            <tp:taxon-name-part taxon-name-part-type="species">aeneum</tp:taxon-name-part>
                            <object-id xmlns:xlink="http://www.w3.org/1999/xlink" xlink:type="simple">http://species-id.net/wiki/Hovadelium_aeneum</object-id>
                        </tp:taxon-name><tp:taxon-authority>Ardoin, 1961</tp:taxon-authority><xref ref-type="fig" rid="F2">Figs 2</xref><xref ref-type="fig" rid="F4">, 10</xref></tp:nomenclature><tp:treatment-sec sec-type="Reexamined type-material"><title>Reexamined type-material.</title><p>C Madagascar, Plateau Soaindrana, Andringitra-Ambalavao, 2090 m, 16.I.1958, leg. R. Paulian, ♀ holotype MNHN.</p></tp:treatment-sec><tp:treatment-sec sec-type="New material"><title>New material.</title><p>C Madagascar, Andringitra, Andohariana, 2000–2100 m, mission C.N.R.S., 1 ex. MNHN (det. Ardoin). – E Madagascar, Massiv Ambondrombe, Ikoka, 1300–1400 m, 12.–13.III.1996, leg. J. Janák &amp; P. Moravec, 11 ex. SMNS, 5 ex. ZSM. – E Madagascar, Massiv Ambondrombe, 1300–1400 m, 14.III.1996, leg. J. Janák &amp; P. Moravec, 11 ex. SMNS, 5 ex. TMSA, 5 ex. ZSM. – E Madagascar, Massiv Ambondrombe, cote 1579, 1500–1600 m, 15.–18.III.1996, leg. J. Janák &amp; P. Moravec, 11 ex. SMNS, 5 ex. HNHM, 5 ex. NMPC, 5 ex. ZSM. – E Madagascar, Massiv Ambondrombe, 1700 m, 17.III.1996, leg. J. Janák &amp; P. Moravec, 1 ex. SMNS.</p></tp:treatment-sec><tp:treatment-sec sec-type="Diagnostic characters"><title>Diagnostic characters.</title><p>Body length 2.7–4.0 mm (the holotype has a length of 4.0 mm and not of 5.0 mm as given by <xref ref-type="bibr" rid="B1">Ardoin 1961</xref>). Pronotum subquadrate, widest before the middle, with rounded anterior and posterior angles, surface slightly convex, with fine and sparse punctation, between punctation slightly shagreened. Elytra with punctural rows in striae, intervals convex, slightly shagreened and with an irregular row of tubercles, interval 7 at base near shoulders with a longer seta. Aedeagus see <xref ref-type="fig" rid="F4">Fig. 10</xref>.</p><fig id="F2" position="float" orientation="portrait"><label>Figures 2–5.</label><caption><p>Dorsal view of <italic><tp:taxon-name>Hovadelium</tp:taxon-name></italic> species. <bold>2</bold> <italic><tp:taxon-name>Hovadelium aeneum</tp:taxon-name></italic>, holotype MNHM <bold>3</bold> <italic><tp:taxon-name>Hovadelium ardoini</tp:taxon-name></italic> sp. n., paratype SMNS <bold>4</bold> <italic><tp:taxon-name>Hovadelium bremeri</tp:taxon-name></italic> sp. n., holotype SMNS <bold>5</bold> <italic><tp:taxon-name>Hovadelium discoidale</tp:taxon-name></italic>, holotype MNHN. – Scale line 2 mm.</p></caption><graphic xmlns:xlink="http://www.w3.org/1999/xlink" xlink:href="ZooKeys-326-055-g002.jpg" position="float" orientation="portrait" xlink:type="simple"/></fig></tp:treatment-sec><tp:treatment-sec><!--Section generated to contain objects referenced in tp:taxon-treatment.--><fig id="F4" position="float" orientation="portrait"><label>Figures 10–14.</label><caption><p>Aedeagus of <italic><tp:taxon-name>Hovadelium</tp:taxon-name></italic> and <italic><tp:taxon-name>Mimolaena</tp:taxon-name></italic> species. <bold>10</bold> <italic><tp:taxon-name>Hovadelium aeneum</tp:taxon-name></italic>, non-type SMNS <bold>11</bold> <italic><tp:taxon-name>Hovadelium ardoini</tp:taxon-name></italic> sp. n., holotype SMNS <bold>12</bold> <italic><tp:taxon-name>Hovadelium bremeri</tp:taxon-name></italic> sp. n., holotype SMNS <bold>13</bold> <italic><tp:taxon-name>Hovadelium elongatum</tp:taxon-name></italic>, non-type SMNS <bold>14</bold> <italic><tp:taxon-name>Mimolaena janaki</tp:taxon-name></italic> sp. n., holotype SMNS. – Scale line 0.5 mm.</p></caption><graphic xmlns:xlink="http://www.w3.org/1999/xlink" xlink:href="ZooKeys-326-055-g004.jpg" position="float" orientation="portrait" xlink:type="simple"/></fig></tp:treatment-sec><ref-list><ref id="B1"><mixed-citation xmlns:xlink="http://www.w3.org/1999/xlink" xlink:type="simple"><person-group><name name-style="western"><surname>Ardoin</surname><given-names>P</given-names></name></person-group> (<year>1961</year>) <article-title>Deux nouveaux genres d’Adeliini Malgaches.</article-title><source>Bulletin de l’Académie Malgache</source><volume>37</volume>(<issue>1959</issue>): <fpage>31</fpage>-<lpage>38</lpage>.</mixed-citation></ref></ref-list></tp:taxon-treatment>
