# Supplementary material for: Revision of the genera Hovadelium Ardoin and Mimolaena Ardoin (Coleoptera, Tenebrionidae, Laenini) from Madagascar, with remarks on tribal assignment
Source: Zookeys. 2013 Aug 26;(326):55–67. doi: 10.3897/zookeys.326.5871 (PMC3764537; doi:10.3897/zookeys.326.5871)
Supplement: XML Treatment for Hovadelium ardoini [file zookeys.326.5871-treatment2.xml]

<!DOCTYPE tp:taxon-treatment
  PUBLIC "-//TaxonX//DTD Taxonomic Treatment Publishing DTD v0 20100105//EN" "tax-treatment-NSO.dtd">
<tp:taxon-treatment xmlns:tp="http://www.plazi.org/taxpub"><tp:treatment-meta><mixed-citation publication-type="journal"><person-group><name><surname>Schawaller</surname><given-names>Wolfgang</given-names></name></person-group><article-title>Revision of the genera <italic>Hovadelium</italic> Ardoin and <italic>Mimolaena</italic> Ardoin (Coleoptera, Tenebrionidae, Laenini) from Madagascar, with remarks on tribal assignment<xref ref-type="fn" rid="FN1"><sup>1</sup></xref></article-title><source>Zookeys</source><day>26</day><month>8</month><year>2013</year><volume>2013</volume><issue>326</issue><fpage>55</fpage><lpage>67</lpage><pub-id pub-id-type="doi">10.3897/zookeys.326.5871</pub-id></mixed-citation></tp:treatment-meta><tp:nomenclature><tp:taxon-name>
                            <tp:taxon-name-part taxon-name-part-type="genus">Hovadelium</tp:taxon-name-part>
                            <tp:taxon-name-part taxon-name-part-type="species">ardoini</tp:taxon-name-part>
                            <object-id xmlns:xlink="http://www.w3.org/1999/xlink" xlink:type="simple">http://zoobank.org/9E7A178D-AC88-4A2A-A947-5A05D8931C50</object-id>
                            <object-id xmlns:xlink="http://www.w3.org/1999/xlink" xlink:type="simple">http://species-id.net/wiki/Hovadelium_ardoini</object-id>
                        </tp:taxon-name><tp:taxon-status xmlns:xlink="http://www.w3.org/1999/xlink" xlink:type="simple">sp. n.</tp:taxon-status><xref ref-type="fig" rid="F2">Figs 3</xref><xref ref-type="fig" rid="F4">, 11</xref></tp:nomenclature><tp:treatment-sec sec-type="Type specimens"><title>Type specimens.</title><p>Holotype male: E Madagascar, Fianaratsoa Prov., Ambohimahamasoa, 1300–1400 m, 21.–23.III.1996, leg. J. Janák &amp; P. Moravec, SMNS. – Paratypes: Same data as holotype, 20 ex. SMNS, 5 ex. HNHM, 5 ex. TMSA, 5 ex. ZSM. – E Madagascar, Ranomafana NP, Sahavondrona, 1150–1250 m, 3.–4.II.1995, leg. J. Janák, 13 ex. SMNS, 5 ex. NMPC, 5 ex. ZSM. – E Madagascar, Ranomafana NP, Vohiparara, 1100–1200 m, 21.–24.I.1993, leg. J. Janák, 2 ex. SMNS. – E Madagascar, Fianaratsoa Prov., Ranomafana, 29.XI.–2.XII.1995, leg. I. Jeniš, 1 ex. SMNS. – E Madagascar, Maromiza, Andasibe (Périnet), 1000–1200 m, 9.II.1993, leg. J. Janák, 1 ex. SMNS. – E Madagascar, Maromiza, Andasibe (Périnet), 930–1000 m, 7.–10.I.1995, leg. J. Janák, 5 ex. SMNS. – E Madagascar, Maromiza, Andasibe (Périnet), 7.XI.1998, leg. R. Müller, 1 ex. TMSA.</p></tp:treatment-sec><tp:treatment-sec sec-type="Diagnosis"><title>Diagnosis.</title><!--PageBreak--><!--PageBreak--><p><italic><tp:taxon-name>Hovadelium ardoini</tp:taxon-name></italic> sp. n. is similar to <italic><tp:taxon-name>Hovadelium discoidale</tp:taxon-name></italic> Ardoin, 1961, but lacks the striking deep groove ventral of the eyes. Both can be separated also by the shape of the pronotum widest behind the middle in <italic><tp:taxon-name>Hovadelium discoidale</tp:taxon-name></italic> (<xref ref-type="fig" rid="F2">Fig. 5</xref>), but widest in the middle in <italic><tp:taxon-name>Hovadelium ardoini</tp:taxon-name></italic> sp. n. (<xref ref-type="fig" rid="F2">Fig. 3</xref>), and by the anterior angles of the pronotum, which are distinctly marked in <italic><tp:taxon-name>Hovadelium discoidale</tp:taxon-name></italic>, and completely rounded in <italic><tp:taxon-name>Hovadelium ardoini</tp:taxon-name></italic> sp. n. The elytral punctural rows are identical in both species, but the disc of the elytra is flattened in <italic><tp:taxon-name>Hovadelium discoidale</tp:taxon-name></italic>, whereas in <italic><tp:taxon-name>Hovadelium ardoini</tp:taxon-name></italic> sp. n. the elytra are more convex. See also under <italic><tp:taxon-name>Hovadelium bremeri</tp:taxon-name></italic> sp. n. and key below.</p></tp:treatment-sec><tp:treatment-sec sec-type="Description"><title>Description.</title><p>Body length 3.3–4.7 mm, unicoloured dark brown. Eyes flat, not prominent; without a deep groove ventral of the eyes. Head with deep clypeal suture and two pairs of long setae as characteristic for the genus; frons shining and without punctures. Shape of the antennomeres see <xref ref-type="fig" rid="F2">Fig. 3</xref>. Pronotum subquadrate, widest in the middle, anterior and posterior angles completely rounded, anterior and posterior margin finely bordered, lateral margins with broader border, anterior margin not excavated; surface slightly convex, with fine and sparse punctation, punctures only weakly impressed, surface between punctation shining and only slightly shagreened; propleura shining, without punctation. Elytra with nine punctural rows in distinct striae, these punctures small and elongate, only slightly broader than striae, without setae; intervals convex, shining and without punctures nor tubercles, interval 7 at base near shoulders with a longer seta. Ventrites shining, ventrites 1–4 in the middle with a pair of longer setae, last ventrite in both sexes unbordered. Femora and tibiae in both sexes without teeth or other modifications. In males protarsi only slightly dilatated, without other external differences. Aedeagus see <xref ref-type="fig" rid="F4">Fig. 11</xref>.</p></tp:treatment-sec><tp:treatment-sec sec-type="Etymology"><title>Etymology.</title><p>Named in honour of Jean Paul Ardoin (1918–1978), former pharmacist in Arcachon (France), author of the Malagasy genera of <tp:taxon-name>Laenini</tp:taxon-name> and specialist of other tenebrionids from Africa and Madagascar.</p></tp:treatment-sec><tp:treatment-sec><!--Section generated to contain objects referenced in tp:taxon-treatment.--><fig id="F2" position="float" orientation="portrait"><label>Figures 2–5.</label><caption><p>Dorsal view of <italic><tp:taxon-name>Hovadelium</tp:taxon-name></italic> species. <bold>2</bold> <italic><tp:taxon-name>Hovadelium aeneum</tp:taxon-name></italic>, holotype MNHM <bold>3</bold> <italic><tp:taxon-name>Hovadelium ardoini</tp:taxon-name></italic> sp. n., paratype SMNS <bold>4</bold> <italic><tp:taxon-name>Hovadelium bremeri</tp:taxon-name></italic> sp. n., holotype SMNS <bold>5</bold> <italic><tp:taxon-name>Hovadelium discoidale</tp:taxon-name></italic>, holotype MNHN. – Scale line 2 mm.</p></caption><graphic xmlns:xlink="http://www.w3.org/1999/xlink" xlink:href="ZooKeys-326-055-g002.jpg" position="float" orientation="portrait" xlink:type="simple"/></fig><fig id="F4" position="float" orientation="portrait"><label>Figures 10–14.</label><caption><p>Aedeagus of <italic><tp:taxon-name>Hovadelium</tp:taxon-name></italic> and <italic><tp:taxon-name>Mimolaena</tp:taxon-name></italic> species. <bold>10</bold> <italic><tp:taxon-name>Hovadelium aeneum</tp:taxon-name></italic>, non-type SMNS <bold>11</bold> <italic><tp:taxon-name>Hovadelium ardoini</tp:taxon-name></italic> sp. n., holotype SMNS <bold>12</bold> <italic><tp:taxon-name>Hovadelium bremeri</tp:taxon-name></italic> sp. n., holotype SMNS <bold>13</bold> <italic><tp:taxon-name>Hovadelium elongatum</tp:taxon-name></italic>, non-type SMNS <bold>14</bold> <italic><tp:taxon-name>Mimolaena janaki</tp:taxon-name></italic> sp. n., holotype SMNS. – Scale line 0.5 mm.</p></caption><graphic xmlns:xlink="http://www.w3.org/1999/xlink" xlink:href="ZooKeys-326-055-g004.jpg" position="float" orientation="portrait" xlink:type="simple"/></fig></tp:treatment-sec></tp:taxon-treatment>
