# Supplementary material for: Revision of the genera Hovadelium Ardoin and Mimolaena Ardoin (Coleoptera, Tenebrionidae, Laenini) from Madagascar, with remarks on tribal assignment
Source: Zookeys. 2013 Aug 26;(326):55–67. doi: 10.3897/zookeys.326.5871 (PMC3764537; doi:10.3897/zookeys.326.5871)
Supplement: XML Treatment for Hovadelium bremeri [file zookeys.326.5871-treatment3.xml]

<!DOCTYPE tp:taxon-treatment
  PUBLIC "-//TaxonX//DTD Taxonomic Treatment Publishing DTD v0 20100105//EN" "tax-treatment-NSO.dtd">
<tp:taxon-treatment xmlns:tp="http://www.plazi.org/taxpub"><tp:treatment-meta><mixed-citation publication-type="journal"><person-group><name><surname>Schawaller</surname><given-names>Wolfgang</given-names></name></person-group><article-title>Revision of the genera <italic>Hovadelium</italic> Ardoin and <italic>Mimolaena</italic> Ardoin (Coleoptera, Tenebrionidae, Laenini) from Madagascar, with remarks on tribal assignment<xref ref-type="fn" rid="FN1"><sup>1</sup></xref></article-title><source>Zookeys</source><day>26</day><month>8</month><year>2013</year><volume>2013</volume><issue>326</issue><fpage>55</fpage><lpage>67</lpage><pub-id pub-id-type="doi">10.3897/zookeys.326.5871</pub-id></mixed-citation></tp:treatment-meta><tp:nomenclature><tp:taxon-name>
                            <tp:taxon-name-part taxon-name-part-type="genus">Hovadelium</tp:taxon-name-part>
                            <tp:taxon-name-part taxon-name-part-type="species">bremeri</tp:taxon-name-part>
                            <object-id xmlns:xlink="http://www.w3.org/1999/xlink" xlink:type="simple">http://zoobank.org/1F59CF9F-4AF5-4510-9915-F1BB12C6CFAA</object-id>
                            <object-id xmlns:xlink="http://www.w3.org/1999/xlink" xlink:type="simple">http://species-id.net/wiki/Hovadelium_bremeri</object-id>
                        </tp:taxon-name><tp:taxon-status xmlns:xlink="http://www.w3.org/1999/xlink" xlink:type="simple">sp. n.</tp:taxon-status><xref ref-type="fig" rid="F2">Figs 4</xref><xref ref-type="fig" rid="F4">, 12</xref></tp:nomenclature><tp:treatment-sec sec-type="Type specimens"><title>Type specimens.</title><p>Holotype male: E Madagascar, 30 km ESE Betroka, Vohitrosa Forest, 1400–1500 m, 17.–18.XII.1998, leg. J. Janák, SMNS. – Paratypes: Same data as holotype, 7 ex. SMNS, 2 ex. ZSM.</p></tp:treatment-sec><tp:treatment-sec sec-type="Diagnosis"><title>Diagnosis.</title><p><italic><tp:taxon-name>Hovadelium bremeri</tp:taxon-name></italic> sp. n. and <italic><tp:taxon-name>Hovadelium ardoini</tp:taxon-name></italic> sp. n. are similar, both share the general body shape, the lacking of a groove ventral of the eyes, the shining surface of pronotum and elytra, the elytral interval 7 at base near shoulders with a longer seta, and the lacking tubercles on the elytral intervals. In <italic><tp:taxon-name>Hovadelium bremeri</tp:taxon-name></italic> sp. n., the body length is somewhat shorter in the average, the pronotum is narrower towards base, the pronotal punctation is larger and denser, the anterior pronotal margin is unbordered in the middle, the punctures of the elytral rows are larger, and the apicale of the aedeagus is shorter. See also under <italic><tp:taxon-name>Hovadelium ardoini</tp:taxon-name></italic> sp. n. and key below.</p></tp:treatment-sec><tp:treatment-sec sec-type="Description"><title>Description.</title><p>Body length 2.8–3.5 mm, unicoloured dark brown. Eyes flat, not prominent; without a deep groove ventral of the eyes. Head with deep clypeal suture and two pairs of long setae as characteristic for the genus; frons shining and without <!--PageBreak-->punctures. Shape of the antennomeres see <xref ref-type="fig" rid="F2">Fig. 4</xref>. Pronotum subquadrate, widest in the middle, anterior and posterior angles completely rounded, anterior margin unbordered in the middle, posterior margin finely bordered, lateral margins with broader border, anterior margin not excavated; surface slightly convex, with irregular larger, but not confluent punctation, punctures only weakly impressed, surface between punctation shining; propleura shining, without punctation. Elytra with nine punctural rows in weak striae, these punctures large and broader than striae, without setae; intervals convex, shining and without punctures nor tubercles, interval 7 at base near shoulders with a longer seta. Ventrites shining, ventrites 1–4 in the middle with a pair of longer setae, last ventrite in both sexes unbordered. Femora and tibiae in both sexes without teeth or other modifications. In males protarsi only slightly dilatated, without other external differences. Aedeagus see <xref ref-type="fig" rid="F4">Fig. 12</xref>.</p></tp:treatment-sec><tp:treatment-sec sec-type="Etymology"><title>Etymology.</title><p>Named in honour of Prof. Dr. H. J. Bremer (Osnabrück, Germany), who provided me with most of the newly collected specimens, and allowed to keep the larger part in SMNS.</p></tp:treatment-sec><tp:treatment-sec><!--Section generated to contain objects referenced in tp:taxon-treatment.--><fig id="F2" position="float" orientation="portrait"><label>Figures 2–5.</label><caption><p>Dorsal view of <italic><tp:taxon-name>Hovadelium</tp:taxon-name></italic> species. <bold>2</bold> <italic><tp:taxon-name>Hovadelium aeneum</tp:taxon-name></italic>, holotype MNHM <bold>3</bold> <italic><tp:taxon-name>Hovadelium ardoini</tp:taxon-name></italic> sp. n., paratype SMNS <bold>4</bold> <italic><tp:taxon-name>Hovadelium bremeri</tp:taxon-name></italic> sp. n., holotype SMNS <bold>5</bold> <italic><tp:taxon-name>Hovadelium discoidale</tp:taxon-name></italic>, holotype MNHN. – Scale line 2 mm.</p></caption><graphic xmlns:xlink="http://www.w3.org/1999/xlink" xlink:href="ZooKeys-326-055-g002.jpg" position="float" orientation="portrait" xlink:type="simple"/></fig><fig id="F4" position="float" orientation="portrait"><label>Figures 10–14.</label><caption><p>Aedeagus of <italic><tp:taxon-name>Hovadelium</tp:taxon-name></italic> and <italic><tp:taxon-name>Mimolaena</tp:taxon-name></italic> species. <bold>10</bold> <italic><tp:taxon-name>Hovadelium aeneum</tp:taxon-name></italic>, non-type SMNS <bold>11</bold> <italic><tp:taxon-name>Hovadelium ardoini</tp:taxon-name></italic> sp. n., holotype SMNS <bold>12</bold> <italic><tp:taxon-name>Hovadelium bremeri</tp:taxon-name></italic> sp. n., holotype SMNS <bold>13</bold> <italic><tp:taxon-name>Hovadelium elongatum</tp:taxon-name></italic>, non-type SMNS <bold>14</bold> <italic><tp:taxon-name>Mimolaena janaki</tp:taxon-name></italic> sp. n., holotype SMNS. – Scale line 0.5 mm.</p></caption><graphic xmlns:xlink="http://www.w3.org/1999/xlink" xlink:href="ZooKeys-326-055-g004.jpg" position="float" orientation="portrait" xlink:type="simple"/></fig></tp:treatment-sec></tp:taxon-treatment>
