# Supplementary material for: Revision of the genera Hovadelium Ardoin and Mimolaena Ardoin (Coleoptera, Tenebrionidae, Laenini) from Madagascar, with remarks on tribal assignment
Source: Zookeys. 2013 Aug 26;(326):55–67. doi: 10.3897/zookeys.326.5871 (PMC3764537; doi:10.3897/zookeys.326.5871)
Supplement: XML Treatment for Hovadelium discoidale [file zookeys.326.5871-treatment4.xml]

<!DOCTYPE tp:taxon-treatment
  PUBLIC "-//TaxonX//DTD Taxonomic Treatment Publishing DTD v0 20100105//EN" "tax-treatment-NSO.dtd">
<tp:taxon-treatment xmlns:tp="http://www.plazi.org/taxpub"><tp:treatment-meta><mixed-citation publication-type="journal"><person-group><name><surname>Schawaller</surname><given-names>Wolfgang</given-names></name></person-group><article-title>Revision of the genera <italic>Hovadelium</italic> Ardoin and <italic>Mimolaena</italic> Ardoin (Coleoptera, Tenebrionidae, Laenini) from Madagascar, with remarks on tribal assignment<xref ref-type="fn" rid="FN1"><sup>1</sup></xref></article-title><source>Zookeys</source><day>26</day><month>8</month><year>2013</year><volume>2013</volume><issue>326</issue><fpage>55</fpage><lpage>67</lpage><pub-id pub-id-type="doi">10.3897/zookeys.326.5871</pub-id></mixed-citation></tp:treatment-meta><tp:nomenclature><tp:taxon-name>
                            <tp:taxon-name-part taxon-name-part-type="genus">Hovadelium</tp:taxon-name-part>
                            <tp:taxon-name-part taxon-name-part-type="species">discoidale</tp:taxon-name-part>
                            <object-id xmlns:xlink="http://www.w3.org/1999/xlink" xlink:type="simple">http://species-id.net/wiki/Hovadelium_discoidale</object-id>
                        </tp:taxon-name><tp:taxon-authority>Ardoin, 1961</tp:taxon-authority><xref ref-type="fig" rid="F2">Fig. 5</xref></tp:nomenclature><tp:treatment-sec sec-type="Reexamined type-material"><title>Reexamined type-material.</title><p>“Madagascar” (without detailed data), collection Oberthuer, male holotype MNHN.</p></tp:treatment-sec><tp:treatment-sec sec-type="Remarks"><title>Remarks.</title><p>The type specimen has a quite unique character, namely the head with a deep groove ventral of the eyes (<xref ref-type="fig" rid="F2">Fig. 5</xref>). <xref ref-type="bibr" rid="B1">Ardoin (1961)</xref> assumed that this might be a sexualdimorph character of males within the genus. However, in all the plenty herein presented males and females of other species of <italic><tp:taxon-name>Hovadelium</tp:taxon-name></italic>, such a groove is not present. Thus, this structure (of unknown biological function) is considered as not generic but just as specific for <italic><tp:taxon-name>Hovadelium discoidale</tp:taxon-name></italic>. Unfortunately, an exact type locality is unknown.</p></tp:treatment-sec><tp:treatment-sec sec-type="Diagnostic characters"><title>Diagnostic characters.</title><p>Body length 4.2 mm (not 5.0 mm as given by <xref ref-type="bibr" rid="B1">Ardoin 1961</xref>). Head with a deep groove ventral of the eyes (<xref ref-type="fig" rid="F2">Fig. 5</xref>). Pronotum subquadrate, widest somewhat behind the middle, with marked anterior and rounded posterior angles, surface slightly convex, with fine and sparse punctation, between punctation slightly shagreened. Elytra with punctural rows in striae, intervals convex, shining and without tubercles, interval 7 at base near shoulders with a longer seta. Aedeagus not examined herein (because of the fragility of the type).</p></tp:treatment-sec><tp:treatment-sec><!--Section generated to contain objects referenced in tp:taxon-treatment.--><fig id="F2" position="float" orientation="portrait"><label>Figures 2–5.</label><caption><p>Dorsal view of <italic><tp:taxon-name>Hovadelium</tp:taxon-name></italic> species. <bold>2</bold> <italic><tp:taxon-name>Hovadelium aeneum</tp:taxon-name></italic>, holotype MNHM <bold>3</bold> <italic><tp:taxon-name>Hovadelium ardoini</tp:taxon-name></italic> sp. n., paratype SMNS <bold>4</bold> <italic><tp:taxon-name>Hovadelium bremeri</tp:taxon-name></italic> sp. n., holotype SMNS <bold>5</bold> <italic><tp:taxon-name>Hovadelium discoidale</tp:taxon-name></italic>, holotype MNHN. – Scale line 2 mm.</p></caption><graphic xmlns:xlink="http://www.w3.org/1999/xlink" xlink:href="ZooKeys-326-055-g002.jpg" position="float" orientation="portrait" xlink:type="simple"/></fig></tp:treatment-sec><ref-list><ref id="B1"><mixed-citation xmlns:xlink="http://www.w3.org/1999/xlink" xlink:type="simple"><person-group><name name-style="western"><surname>Ardoin</surname><given-names>P</given-names></name></person-group> (<year>1961</year>) <article-title>Deux nouveaux genres d’Adeliini Malgaches.</article-title><source>Bulletin de l’Académie Malgache</source><volume>37</volume>(<issue>1959</issue>): <fpage>31</fpage>-<lpage>38</lpage>.</mixed-citation></ref></ref-list></tp:taxon-treatment>
