# Supplementary material for: Revision of the genera Hovadelium Ardoin and Mimolaena Ardoin (Coleoptera, Tenebrionidae, Laenini) from Madagascar, with remarks on tribal assignment
Source: Zookeys. 2013 Aug 26;(326):55–67. doi: 10.3897/zookeys.326.5871 (PMC3764537; doi:10.3897/zookeys.326.5871)
Supplement: XML Treatment for Hovadelium elongatum [file zookeys.326.5871-treatment5.xml]

<!DOCTYPE tp:taxon-treatment
  PUBLIC "-//TaxonX//DTD Taxonomic Treatment Publishing DTD v0 20100105//EN" "tax-treatment-NSO.dtd">
<tp:taxon-treatment xmlns:tp="http://www.plazi.org/taxpub"><tp:treatment-meta><mixed-citation publication-type="journal"><person-group><name><surname>Schawaller</surname><given-names>Wolfgang</given-names></name></person-group><article-title>Revision of the genera <italic>Hovadelium</italic> Ardoin and <italic>Mimolaena</italic> Ardoin (Coleoptera, Tenebrionidae, Laenini) from Madagascar, with remarks on tribal assignment<xref ref-type="fn" rid="FN1"><sup>1</sup></xref></article-title><source>Zookeys</source><day>26</day><month>8</month><year>2013</year><volume>2013</volume><issue>326</issue><fpage>55</fpage><lpage>67</lpage><pub-id pub-id-type="doi">10.3897/zookeys.326.5871</pub-id></mixed-citation></tp:treatment-meta><tp:nomenclature><tp:taxon-name>
                            <tp:taxon-name-part taxon-name-part-type="genus">Hovadelium</tp:taxon-name-part>
                            <tp:taxon-name-part taxon-name-part-type="species">elongatum</tp:taxon-name-part>
                            <object-id xmlns:xlink="http://www.w3.org/1999/xlink" xlink:type="simple">http://species-id.net/wiki/Hovadelium_elongatum</object-id>
                        </tp:taxon-name><tp:taxon-authority>Ardoin, 1976</tp:taxon-authority><xref ref-type="fig" rid="F3">Figs 6</xref><xref ref-type="fig" rid="F4">, 13</xref></tp:nomenclature><tp:treatment-sec sec-type="Reexamined type-material"><title>Reexamined type-material.</title><p>None, not found in MNHN.</p><!--PageBreak--><!--PageBreak--></tp:treatment-sec><tp:treatment-sec sec-type="Type locality"><title>Type locality.</title><p>SE Madagascar, Plateau Andohahelo, SE Trafonaomby, 1770–1950 m.</p></tp:treatment-sec><tp:treatment-sec sec-type="New material"><title>New material.</title><p>SE Madagascar, 3 km NW Fort Dauphin, Pic St. Louis, 150–250 m, 19.II.2004, leg. P. Bulirsch, 6 ex. CRFL, 2 ex. SMNS. – E Madagascar, 38 km ESE Betroka, Kalambatrita Forest, 3 km SSE Ambaro, 1400 m, 29.XII.1998, leg. J. Janák, 2 ex. SMNS.</p></tp:treatment-sec><tp:treatment-sec sec-type="Remarks"><title>Remarks.</title><p>I hope not to fail in assigning the newly collected specimens to this species, described upon a single female. Distinct differences between the description and the new specimens do not exist, and the larger part of the new material originates from the surroundings of the type locality nearby Fort Dauphin.</p></tp:treatment-sec><tp:treatment-sec sec-type="Diagnostic characters"><title>Diagnostic characters.</title><p>Body length 4.0–6.0 mm (holotype 5.0 mm). Pronotum cordiform, anterior margin regularly excavated, widest before the middle, with rounded anterior and posterior angles, surface slightly convex, with fine and sparse punctation, between punctation distinctly shagreened. Elytra with punctural rows in striae, intervals convex, slightly shagreened and somewhat uneven (“petit granules peu saillants” in description), interval 7 at base near shoulders with a longer seta. Aedeagus see <xref ref-type="fig" rid="F4">Fig. 13</xref>.</p><fig id="F3" position="float" orientation="portrait"><label>Figures 6–9.</label><caption><p>Dorsal view of <italic><tp:taxon-name>Hovadelium</tp:taxon-name></italic> and <italic><tp:taxon-name>Mimolaena</tp:taxon-name></italic> species. <bold>6</bold> <italic><tp:taxon-name>Hovadelium elongatum</tp:taxon-name></italic>, non-type SMNS <bold>7</bold> <italic><tp:taxon-name>Mimolaena clarissae</tp:taxon-name></italic>, holotype MZUF <bold>8</bold> <italic><tp:taxon-name>Mimolaena janaki</tp:taxon-name></italic> sp. n., holotype SMNS. <bold>9</bold> <italic><tp:taxon-name>Mimolaena pauliani</tp:taxon-name></italic>, holotype MNHN. – Scale line 2 mm.</p></caption><graphic xmlns:xlink="http://www.w3.org/1999/xlink" xlink:href="ZooKeys-326-055-g003.jpg" position="float" orientation="portrait" xlink:type="simple"/></fig><fig id="F4" position="float" orientation="portrait"><label>Figures 10–14.</label><caption><p>Aedeagus of <italic><tp:taxon-name>Hovadelium</tp:taxon-name></italic> and <italic><tp:taxon-name>Mimolaena</tp:taxon-name></italic> species. <bold>10</bold> <italic><tp:taxon-name>Hovadelium aeneum</tp:taxon-name></italic>, non-type SMNS <bold>11</bold> <italic><tp:taxon-name>Hovadelium ardoini</tp:taxon-name></italic> sp. n., holotype SMNS <bold>12</bold> <italic><tp:taxon-name>Hovadelium bremeri</tp:taxon-name></italic> sp. n., holotype SMNS <bold>13</bold> <italic><tp:taxon-name>Hovadelium elongatum</tp:taxon-name></italic>, non-type SMNS <bold>14</bold> <italic><tp:taxon-name>Mimolaena janaki</tp:taxon-name></italic> sp. n., holotype SMNS. – Scale line 0.5 mm.</p></caption><graphic xmlns:xlink="http://www.w3.org/1999/xlink" xlink:href="ZooKeys-326-055-g004.jpg" position="float" orientation="portrait" xlink:type="simple"/></fig><fig id="F5" position="float" orientation="portrait"><label>Figure 15.</label><caption><p>Ovipositor and female genital tract of <italic><tp:taxon-name>Hovadelium ardoini</tp:taxon-name></italic> sp. n. (drawing by Eric Matthews). – Scale line 1 mm.</p></caption><graphic xmlns:xlink="http://www.w3.org/1999/xlink" xlink:href="ZooKeys-326-055-g005.jpg" position="float" orientation="portrait" xlink:type="simple"/></fig></tp:treatment-sec></tp:taxon-treatment>
