# Supplementary material for: Revision of the genera Hovadelium Ardoin and Mimolaena Ardoin (Coleoptera, Tenebrionidae, Laenini) from Madagascar, with remarks on tribal assignment
Source: Zookeys. 2013 Aug 26;(326):55–67. doi: 10.3897/zookeys.326.5871 (PMC3764537; doi:10.3897/zookeys.326.5871)
Supplement: XML Treatment for Mimolaena janaki [file zookeys.326.5871-treatment7.xml]

<!DOCTYPE tp:taxon-treatment
  PUBLIC "-//TaxonX//DTD Taxonomic Treatment Publishing DTD v0 20100105//EN" "tax-treatment-NSO.dtd">
<tp:taxon-treatment xmlns:tp="http://www.plazi.org/taxpub"><tp:treatment-meta><mixed-citation publication-type="journal"><person-group><name><surname>Schawaller</surname><given-names>Wolfgang</given-names></name></person-group><article-title>Revision of the genera <italic>Hovadelium</italic> Ardoin and <italic>Mimolaena</italic> Ardoin (Coleoptera, Tenebrionidae, Laenini) from Madagascar, with remarks on tribal assignment<xref ref-type="fn" rid="FN1"><sup>1</sup></xref></article-title><source>Zookeys</source><day>26</day><month>8</month><year>2013</year><volume>2013</volume><issue>326</issue><fpage>55</fpage><lpage>67</lpage><pub-id pub-id-type="doi">10.3897/zookeys.326.5871</pub-id></mixed-citation></tp:treatment-meta><tp:nomenclature><tp:taxon-name>
                            <tp:taxon-name-part taxon-name-part-type="genus">Mimolaena</tp:taxon-name-part>
                            <tp:taxon-name-part taxon-name-part-type="species">janaki</tp:taxon-name-part>
                            <object-id xmlns:xlink="http://www.w3.org/1999/xlink" xlink:type="simple">http://zoobank.org/CB2004A1-7F5A-423C-99C7-AF4BAC9E1EE3</object-id>
                            <object-id xmlns:xlink="http://www.w3.org/1999/xlink" xlink:type="simple">http://species-id.net/wiki/Mimolaena_janaki</object-id>
                        </tp:taxon-name><tp:taxon-status xmlns:xlink="http://www.w3.org/1999/xlink" xlink:type="simple">sp. n.</tp:taxon-status><xref ref-type="fig" rid="F3">Figs 8</xref><xref ref-type="fig" rid="F4">, 14</xref></tp:nomenclature><tp:treatment-sec sec-type="Type specimens"><title>Type specimens.</title><p>Holotype male: E Madagascar, Ranomafana NP, Vohiparara, 1100–1200 m, 21.–24.I.1993, leg. J. Janák, SMNS. – Paratypes: Same data as holotype, 3 ex. SMNS, 2 ex. ZSM. – E Madagascar, Massiv Ambondrombe, 1600–1700 m, 17.III.1996, leg. J. Janák &amp; P. Moravec, 1 ♀ SMNS. – E Madagascar, Massiv Ambondrombe, 1500–1600 m, 15.–18.III.1996, leg. J. Janák &amp; P. Moravec, 1 ♀ ZSM. – E <!--PageBreak-->Madagascar, Massiv Ambondrombe, 1300–1400 m, 14.III.1996, leg. J. Janák &amp; P. Moravec, 1 ♀ SMNS.</p></tp:treatment-sec><tp:treatment-sec sec-type="Diagnosis"><title>Diagnosis.</title><p>To be recognized by the shape of the pronotum with spine-like posterior angles, by scattered and fine punctation of the pronotum, by only six elytral rows of punctures extinguished in the posterior and external part of elytra, and by the shape of the aedeagus. The two other known species of <italic><tp:taxon-name>Mimolaena</tp:taxon-name></italic> possess nearly rounded posterior angles of the pronotum, and the punctation on the pronotum is either fine and the elytra bear punctural rows (<italic><tp:taxon-name>Mimolaena pauliani</tp:taxon-name></italic> Ardoin, 1961), or the punctation on the pronotum is rough and dense and the elytra bear an dense irregular punctation not separated in rows and intervals (<italic><tp:taxon-name>Mimolaena clarissae</tp:taxon-name></italic> Ferrer, 1998). See also key below.</p></tp:treatment-sec><tp:treatment-sec sec-type="Description"><title>Description.</title><p>Body length 3.5–4.7 mm, unicoloured dark brown. Eyes (<xref ref-type="fig" rid="F3">Fig. 8</xref>) not reduced, slightly prominent. Shape of the antennomeres see <xref ref-type="fig" rid="F3">Fig. 8</xref>. Shape of pronotum see <xref ref-type="fig" rid="F3">Fig. 8</xref>, disc with a few scattered punctures, most punctures bearing a longer erect seta; surface without any impressions, surface shining, lateral margins bordered, basal margin bordered and not bent downwards, posterior angles prominent spine-like, propleura unpunctured. Elytra (<xref ref-type="fig" rid="F3">Fig. 8</xref>) with only six punctural rows without <!--PageBreak-->striae, these rows extinguishing in posterior and external part of elytra, punctures of rows of similar size as pronotal punctures, punctures of the elytral rows without setae, a few additional punctures apart from the rows laterally and distally on the elytra bear a longer erect seta, intervals shining without any punctures and setation, intervals flat. Ventrites shining, in males with fine punctation and short setation, in females nearly unpunctured and without setation, last ventrite in both sexes unbordered. Femora and tibiae in both sexes without teeth or other modifications. Aedeagus see <xref ref-type="fig" rid="F4">Fig. 14</xref>.</p></tp:treatment-sec><tp:treatment-sec sec-type="Etymology"><title>Etymology.</title><p>Named in honor of J. Janák, one of the collectors of the type series and of other Malagasy <tp:taxon-name>Laenini</tp:taxon-name>.</p></tp:treatment-sec><tp:treatment-sec><!--Section generated to contain objects referenced in tp:taxon-treatment.--><fig id="F3" position="float" orientation="portrait"><label>Figures 6–9.</label><caption><p>Dorsal view of <italic><tp:taxon-name>Hovadelium</tp:taxon-name></italic> and <italic><tp:taxon-name>Mimolaena</tp:taxon-name></italic> species. <bold>6</bold> <italic><tp:taxon-name>Hovadelium elongatum</tp:taxon-name></italic>, non-type SMNS <bold>7</bold> <italic><tp:taxon-name>Mimolaena clarissae</tp:taxon-name></italic>, holotype MZUF <bold>8</bold> <italic><tp:taxon-name>Mimolaena janaki</tp:taxon-name></italic> sp. n., holotype SMNS. <bold>9</bold> <italic><tp:taxon-name>Mimolaena pauliani</tp:taxon-name></italic>, holotype MNHN. – Scale line 2 mm.</p></caption><graphic xmlns:xlink="http://www.w3.org/1999/xlink" xlink:href="ZooKeys-326-055-g003.jpg" position="float" orientation="portrait" xlink:type="simple"/></fig><fig id="F4" position="float" orientation="portrait"><label>Figures 10–14.</label><caption><p>Aedeagus of <italic><tp:taxon-name>Hovadelium</tp:taxon-name></italic> and <italic><tp:taxon-name>Mimolaena</tp:taxon-name></italic> species. <bold>10</bold> <italic><tp:taxon-name>Hovadelium aeneum</tp:taxon-name></italic>, non-type SMNS <bold>11</bold> <italic><tp:taxon-name>Hovadelium ardoini</tp:taxon-name></italic> sp. n., holotype SMNS <bold>12</bold> <italic><tp:taxon-name>Hovadelium bremeri</tp:taxon-name></italic> sp. n., holotype SMNS <bold>13</bold> <italic><tp:taxon-name>Hovadelium elongatum</tp:taxon-name></italic>, non-type SMNS <bold>14</bold> <italic><tp:taxon-name>Mimolaena janaki</tp:taxon-name></italic> sp. n., holotype SMNS. – Scale line 0.5 mm.</p></caption><graphic xmlns:xlink="http://www.w3.org/1999/xlink" xlink:href="ZooKeys-326-055-g004.jpg" position="float" orientation="portrait" xlink:type="simple"/></fig></tp:treatment-sec></tp:taxon-treatment>
