# Supplementary material for: Revision of the genera Hovadelium Ardoin and Mimolaena Ardoin (Coleoptera, Tenebrionidae, Laenini) from Madagascar, with remarks on tribal assignment
Source: Zookeys. 2013 Aug 26;(326):55–67. doi: 10.3897/zookeys.326.5871 (PMC3764537; doi:10.3897/zookeys.326.5871)
Supplement: XML Treatment for Mimolaena pauliani [file zookeys.326.5871-treatment8.xml]

<!DOCTYPE tp:taxon-treatment
  PUBLIC "-//TaxonX//DTD Taxonomic Treatment Publishing DTD v0 20100105//EN" "tax-treatment-NSO.dtd">
<tp:taxon-treatment xmlns:tp="http://www.plazi.org/taxpub"><tp:treatment-meta><mixed-citation publication-type="journal"><person-group><name><surname>Schawaller</surname><given-names>Wolfgang</given-names></name></person-group><article-title>Revision of the genera <italic>Hovadelium</italic> Ardoin and <italic>Mimolaena</italic> Ardoin (Coleoptera, Tenebrionidae, Laenini) from Madagascar, with remarks on tribal assignment<xref ref-type="fn" rid="FN1"><sup>1</sup></xref></article-title><source>Zookeys</source><day>26</day><month>8</month><year>2013</year><volume>2013</volume><issue>326</issue><fpage>55</fpage><lpage>67</lpage><pub-id pub-id-type="doi">10.3897/zookeys.326.5871</pub-id></mixed-citation></tp:treatment-meta><tp:nomenclature><tp:taxon-name>
                            <tp:taxon-name-part taxon-name-part-type="genus">Mimolaena</tp:taxon-name-part>
                            <tp:taxon-name-part taxon-name-part-type="species">pauliani</tp:taxon-name-part>
                            <object-id xmlns:xlink="http://www.w3.org/1999/xlink" xlink:type="simple">http://species-id.net/wiki/Mimolaena_pauliani</object-id>
                        </tp:taxon-name><tp:taxon-authority>Ardoin, 1961</tp:taxon-authority><xref ref-type="fig" rid="F3">Fig. 9</xref></tp:nomenclature><tp:treatment-sec sec-type="Reexamined type-material"><title>Reexamined type-material.</title><p>C Madagascar, Plateau Soaindrana, Andringitra-Ambalavao, 2090 m, 16.I.1958, leg. R. Paulian, male holotype and 1 male paratype MNHN.</p><!--PageBreak--></tp:treatment-sec><tp:treatment-sec sec-type="Diagnostic characters"><title>Diagnostic characters.</title><p>Body length 4.4–4.8 mm. Pronotum subquadrate, with rounded anterior and posterior angles, surface flat and with sparse and fine punctation. Elytra with distinct punctural rows without striae, size of the punctures diminishing laterally and apically. Aedeagus not examined herein (because of the fragility of the type). It is said (but not figured) in the description, that the apicale is short and acute at the tip, and the basale is long and bent.</p></tp:treatment-sec><tp:treatment-sec><!--Section generated to contain objects referenced in tp:taxon-treatment.--><fig id="F3" position="float" orientation="portrait"><label>Figures 6–9.</label><caption><p>Dorsal view of <italic><tp:taxon-name>Hovadelium</tp:taxon-name></italic> and <italic><tp:taxon-name>Mimolaena</tp:taxon-name></italic> species. <bold>6</bold> <italic><tp:taxon-name>Hovadelium elongatum</tp:taxon-name></italic>, non-type SMNS <bold>7</bold> <italic><tp:taxon-name>Mimolaena clarissae</tp:taxon-name></italic>, holotype MZUF <bold>8</bold> <italic><tp:taxon-name>Mimolaena janaki</tp:taxon-name></italic> sp. n., holotype SMNS. <bold>9</bold> <italic><tp:taxon-name>Mimolaena pauliani</tp:taxon-name></italic>, holotype MNHN. – Scale line 2 mm.</p></caption><graphic xmlns:xlink="http://www.w3.org/1999/xlink" xlink:href="ZooKeys-326-055-g003.jpg" position="float" orientation="portrait" xlink:type="simple"/></fig></tp:treatment-sec></tp:taxon-treatment>
